# Supplementary material for: Genetic variation spectrum in ATP7B gene identified in Latvian patients with Wilson disease
Source: Mol Genet Genomic Med. 2017 Jun 7;5(4):405–9. doi: 10.1002/mgg3.297 (PMC5511797; doi:10.1002/mgg3.297)
Supplement: Supplementary file 1 — Table S1. Characteristics of WD patients in Latvia. [file MGG3-5-405-s001.xlsx]

## Sheet: Sheet1
	Supplement Table 1. Characteristics of WD patients in Latvia.
				Symptoms at presentation				Biochemical findings
	WD score	Nucleotide change (Ref.seq. NM_000053.3)	Protein alteration (Ref.seq. NP_000044.2)	Hepatological (1 - present, 2 - absent)	Neurological (1 - present, 2 - absent)	Mixed (1 - present, 2 - absent)	Asymptomatic (1 - present, 2 - absent)	Serum ceruloplasmin (g/dl)	24 h urine copper (1st time)	24 h urine copper (after D-penicillamine)	Kayser-Fleischer ring (1 - present, 2 - absent)	Age at presentation	Male - 1, female - 2	Patient - 1, relative - 2
1	8	c.[213_214del](;)[1934T>G]	p.[Val73GlufsX4](;)[Met645Arg]	2	1	2	2	0.043	178	608	2	22	1	1
2	7	c.[3207C>A](;)[213_214del]	p.[His1069Gln](;)[Val73GlufsX4]	1	2	2	2	0.13	70	1064	2	15	2	1
3	7	c.[3207C>A](;)[2293G>A]	p.[His1069Gln](;)[Asp765Asn]	1	2	2	2	0.11	194	139	2	9	2	1
4	8	c.[3207C>A](;)[2304dupC]	p.[His1069Gln](;)[Met769Hisfs*26]	1	2	2	2	0.09	385	1389	2	19	1	1
5	10	c.[3207C>A](;)[2304dupC]	p.[His1069Gln](;)[Met769Hisfs*26]	2	1	2	2	0.046	492	278	1	25	1	1
6	8	c.[3207C>A](;)[2304dupC]	p.[His1069Gln](;)[Met769Hisfs*26]	2	2	1	2	0.09	1147	4994	2	15	1	1
7	6	c.[3207C>A](;)[2304dupC]	p.[His1069Gln](;)[Met769Hisfs*26]	2	2	2	1	0.13	128	NDA	2	20	1	2
8	8	c.[3207C>A](;)[2305A>G]	p.[His1069Gln](;)[Met769Val]	1	2	2	2	0.07	73	666	2	12	2	1
9	7	c.[3207C>A](;)[3207C>A]	p.[His1069Gln](;)[His1069Gln]	1	2	2	2	0.14	406	1335	2	15	1	1
10	7	c.[3207C>A](;)[3207C>A]	p.[His1069Gln](;)[His1069Gln]	1	2	2	2	0.13	755	2578	2	28	1	1
11	7	c.[3207C>A](;)[3207C>A]	p.[His1069Gln](;)[His1069Gln]	1	2	2	2	0.1	220	363	2	24	1	1
12	7	c.[3207C>A](;)[3207C>A]	p.[His1069Gln](;)[His1069Gln]	1	2	2	2	0.16	164	NDA	2	3	1	1
13	10	c.[3207C>A](;)[3207C>A]	p.[His1069Gln](;)[His1069Gln]	1	2	2	2	0.085	152	1792	1	21	1	1
14	6	c.[3207C>A](;)[3207C>A]	p.[His1069Gln](;)[His1069Gln]	1	2	2	2	NDA	103	1706	2	10	1	1
15	8	c.[3207C>A](;)[3207C>A]	p.[His1069Gln](;)[His1069Gln]	1	2	2	2	0.054	338	5026	2	35	1	1
16	4	c.[3207C>A](;)[3207C>A]	p.[His1069Gln](;)[His1069Gln]	1	2	2	2	NDA	NDA	NDA	2	3	1	1
17	7	c.[3207C>A](;)[3207C>A]	p.[His1069Gln](;)[His1069Gln]	1	2	2	2	0.16	8816	NDA	2	17	2	1
18	8	c.[3207C>A](;)[3207C>A]	p.[His1069Gln](;)[His1069Gln]	1	2	2	2	0.057	140	1850	2	23	2	1
19	7	c.[3207C>A](;)[3207C>A]	p.[His1069Gln](;)[His1069Gln]	1	2	2	2	0.14	549	1672	2	18	2	1
20	7	c.[3207C>A](;)[3207C>A]	p.[His1069Gln](;)[His1069Gln]	1	2	2	2	0.115	307	1738	2	20	2	1
21	7	c.[3207C>A](;)[3207C>A]	p.[His1069Gln](;)[His1069Gln]	1	2	2	2	0.113	320	1779	2	26	2	1
22	7	c.[3207C>A](;)[3207C>A]	p.[His1069Gln](;)[His1069Gln]	1	2	2	2	0.107	127	1458	2	21	2	1
23	8	c.[3207C>A](;)[3207C>A]	p.[His1069Gln](;)[His1069Gln]	1	2	2	2	0.09	201	1902	2	19	2	1
24	6	c.[3207C>A](;)[3207C>A]	p.[His1069Gln](;)[His1069Gln]	1	2	2	2	0.2	86	793	2	7	2	1
25	6	c.[3207C>A](;)[3207C>A]	p.[His1069Gln](;)[His1069Gln]	1	2	2	2	NDA	7313	NDA	2	25	2	1
26	4	c.[3207C>A](;)[3207C>A]	p.[His1069Gln](;)[His1069Gln]	1	2	2	2	0.183	NDA	NDA	2	30	2	1
27	8	c.[3207C>A](;)[3207C>A]	p.[His1069Gln](;)[His1069Gln]	2	1	2	2	0.08	157	4127	2	20	1	1
28	10	c.[3207C>A](;)[3207C>A]	p.[His1069Gln](;)[His1069Gln]	2	1	2	2	0.058	NDA	1300	1	37	1	1
29	7	c.[3207C>A](;)[3207C>A]	p.[His1069Gln](;)[His1069Gln]	2	1	2	2	0.14	NDA	7662	2	28	1	1
30	7	c.[3207C>A](;)[3207C>A]	p.[His1069Gln](;)[His1069Gln]	2	1	2	2	0.13	NDA	2119	2	48	2	1
31	8	c.[3207C>A](;)[3207C>A]	p.[His1069Gln](;)[His1069Gln]	2	1	2	2	0.08	342	NDA	2	18	2	1
32	7	c.[3207C>A](;)[3207C>A]	p.[His1069Gln](;)[His1069Gln]	2	2	1	2	0.15	NDA	3690	2	37	1	1
33	8	c.[3207C>A](;)[3207C>A]	p.[His1069Gln](;)[His1069Gln]	2	2	1	2	0.08	260	2033	2	31	1	1
34	5	c.[3207C>A](;)[3207C>A]	p.[His1069Gln](;)[His1069Gln]	2	2	1	2	0.14	NDA	NDA	2	28	1	1
35	8	c.[3207C>A](;)[3207C>A]	p.[His1069Gln](;)[His1069Gln]	2	2	1	2	0.22	NDA	940	1	38	1	1
36	6	c.[3207C>A](;)[3207C>A]	p.[His1069Gln](;)[His1069Gln]	2	2	1	2	NDA	292	NDA	2	34	1	1
37	8	c.[3207C>A](;)[3207C>A]	p.[His1069Gln](;)[His1069Gln]	2	2	1	2	0.08	534	3041	2	34	1	1
38	8	c.[3207C>A](;)[3207C>A]	p.[His1069Gln](;)[His1069Gln]	2	2	1	2	0.08	365	1600	2	40	2	1
39	7	c.[3207C>A](;)[3207C>A]	p.[His1069Gln](;)[His1069Gln]	2	2	1	2	0.13	268	605	2	15	2	1
40	10	c.[3207C>A](;)[3207C>A]	p.[His1069Gln](;)[His1069Gln]	2	2	1	2	0.089	718	724	1	24	2	1
41	7	c.[3207C>A](;)[3207C>A]	p.[His1069Gln](;)[His1069Gln]	2	2	2	1	0.15	153	NDA	2	19	1	2
42	4	c.[3207C>A](;)[3207C>A]	p.[His1069Gln](;)[His1069Gln]	2	2	2	1	0.18	NDA	NDA	2	16	1	2
43	6	c.[3207C>A](;)[3207C>A]	p.[His1069Gln](;)[His1069Gln]	2	2	1	1	0.26	NDA	832	2	35	2	2
44	8	c.[3207C>A](;)[3207C>A]	p.[His1069Gln](;)[His1069Gln]	2	2	2	1	0.082	171	604	2	20	2	2
45	8	c.[3207C>A](;)[3402delC]	p.[His1069Gln](;)[Ala1135GlnfsX13]	1	2	2	2	0.068	143	868	2	16	2	1
46	6	c.[3207C>A](;)[3472_3482del]	p.[His1069Gln](;)[Gly1158Phe*2]	1	2	2	2	0.11	119	NDA	2	8	2	1
47	8	c.[3207C>A](;)[3472_3482del]	p.[His1069Gln](;)[Gly1158Phe*2]	2	2	2	1	0.088	191	NDA	2	20	2	2
48	7	c.[3207C>A](;)[3472_3482del]	p.[His1069Gln](;)[Gly1158Phe*2]	2	2	2	1	0.13	167	NDA	2	19	2	2
49	7	c.[3207C>A](;)[3800A>G]	p.[His1069Gln](;)[Asn1267Gly]	1	2	2	2	0.13	161	402	2	8	2	1
50	8	c.[3207C>A](;)[3971A>C]	p.[His1069Gln](;)[Asn1324Thr]	2	2	1	2	0.08	384	4064	2	27	2	1
51	10	c.[3207C>A](;)[4106C>T]	p.[His1069Gln](;)[Ser1369Leu]	1	2	2	2	0.03	182	625	1	26	2	1
52	5	c.[3649_3654del](;)[=]	p.[Val1217_Leu1218del](;)[=]	1	2	2	2	0.02	156	562	2	11	2	1
53	4	c.[4021G>A](;)[=]	p.[Gly1341Ser](;)[=]	2	2	1	2	0.14	28	1367	2	33	1	1
54	5	c.[2304dupC](;)[=]	p.[Met769Hisfs*26](;)[=]	1	2	2	2	0.043	288	2122	2	32	2	1
55	4	c.[3106G>A](;)[=]	p.[Val1036Ile](;)[=]	1	2	2	2	0.16	NDA	NDA	1	29	2	1
56	4	c.[3207C>A](;)[=]	p.[His1069Gln](;)[=]	1	2	2	2	0.12	77	557	2	10	1	1
57	4	c.[3207C>A](;)[=]	p.[His1069Gln](;)[=]	2	1	2	2	0.15	170	NDA	2	5	1	1
58	4	c.[3207C>A](;)[=]	p.[His1069Gln](;)[=]	1	2	2	2	0.136	135	1169	2	30	1	1
59	5	c.[3207C>A](;)[=]	p.[His1069Gln](;)[=]	1	2	2	2	0.043	215	3155	2	28	1	1
60	3	c.[3207C>A](;)[=]	p.[His1069Gln](;)[=]	2	2	2	1	NDA	104	583	2	9	1	2
61	4	c.[=](;)[=]	p.[=](;)[=]	2	1	2	2	0.13	153	498	2	21	1	1
62	4	c.[=](;)[=]	p.[=](;)[=]	2	1	2	2	0.165	120	1048	2	30	1	1
63	4	c.[=](;)[=]	p.[=](;)[=]	2	1	2	2	0.147	97	1134	2	47	1	1
64	4	c.[=](;)[=]	p.[=](;)[=]	2	1	2	2	0.158	10	846	2	13	1	1
65	5	c.[=](;)[=]	p.[=](;)[=]	2	1	2	2	0.09	212	604	2	23	2	1
66	4	c.[=](;)[=]	p.[=](;)[=]	2	1	2	2	0.19	261	608	2	41	2	1
67	4	c.[=](;)[=]	p.[=](;)[=]	2	2	1	2	0.13	89	500	2	34	2	1
68	4	c.[=](;)[=]	p.[=](;)[=]	2	2	1	2	0.147	95	660	2	24	2	1
		NDA - no data available
