# Supplementary material for: Genetic variation spectrum in ATP7B gene identified in Latvian patients with Wilson disease
Source: Mol Genet Genomic Med. 2017 Jun 7;5(4):405–9. doi: 10.1002/mgg3.297 (PMC5511797; doi:10.1002/mgg3.297)
Supplement: Supplementary file 2 — Table S2. Results of pathogenicity prediction for two novel variants. [file MGG3-5-405-s002.xlsx]

## Sheet: Sheet1
	Supplement Table 2. Results of pathogenicity prediction for two novel variants.
	Name for variation according to HGVS nomenclature		Prediction tools
	Nucleotide change (Ref.seq. NM_000053.3)	Protein alteration (Ref.seq. NP_000044.2)	Polyphen		Mutation Taster		SIFT		Panther software
			Prediction	Score	Prediction	Score	Prediction	Score	Prediction	Score
	c.3800A>G	p.Asp1267Gly	Probably damaging	1.000	Disease causing	94	Damaging	0.000	Probably damaging	>0.85
	c.3971A>C	p.Asn1324Thr	Probably damaging	1.000	Disease causing	65	Damaging	0.000	Probably damaging	>0.85
